# Supplementary material for: Identifying Common Pathogenic Features in Deep Endometriotic Nodules and Uterine Adenomyosis
Source: J Clin Med. 2021 Oct 4;10(19):4585. doi: 10.3390/jcm10194585 (PMC8509556; doi:10.3390/jcm10194585)
Supplement: Supplementary file 1 [file jcm-10-04585-s001.zip]

Archive with 1 entries (1 files):
- jcm-1387608-supplementary.pdf
